# Supplementary material for: Metabolic Profiling in Blastocoel Fluid and Blood Plasma of Diabetic Rabbits
Source: Int J Mol Sci. 2020 Jan 30;21(3):919. doi: 10.3390/ijms21030919 (PMC7037143; doi:10.3390/ijms21030919)
Supplement: Supplementary file 1 [file ijms-21-00919-s001.zip]

Archive with 1 entries (1 files):
- ijms-678965-supplementary.pptx
